# Supplementary material for: Adaptive signals of flowering time pathways in wild barley from Israel over 28 generations
Source: Heredity (Edinb). 2019 Sep 16;124(1):62–76. doi: 10.1038/s41437-019-0264-5 (PMC6906298; doi:10.1038/s41437-019-0264-5)
Supplement: Supplementary file 2 — supplemental materials [file 41437_2019_264_MOESM2_ESM.xls]

## Sheet: Table S2
Table S2 Genes used in this paper for the scanning of candidate genes.
gene	full name	pathway
FT1P	Flowering time locus T 1	Intergrator
FT1C	Flowering time locus T 1	Intergrator
FT5	Flowering time locus T -like protein 5	Intergrator
Ppd-H1	pseudo-response regulator 7 (the closest ortholog of PRR7)	photoperiod
CO3	CONSTANS-like protein 3	photoperiod
CO6	CONSTANS-like protein 6	photoperiod
CO8	CONSTANS-like protein 8	photoperiod
CO9	CONSTANS-like protein 9	photoperiod
TOC1	Timing of cab expression 1(APRR1 is identical to the TOC1 gene product)	photoperiod
ZTL	ZEITLUP	photoperiod
SUF4	SUPPRESSOR of FRI 4	vernaliztion
ARP6	ACTIN-RELATED PROTEIN 6/SUPPRESSOR of FRI 3	vernaliztion
PHYB	phytochrome B	photoperiod
MSI1	MULTICOPY SUPRESSOR OF IRA1	vernaliztion
EMF2	EMBRYONIC FLOWER 2	vernaliztion
ELF3	early flowering protein 3	photoperiod
SPA1	SUPPRESSOR OF PHYA-105 1	photoperiod
FLC （N>200）	FLOWERING LOCUS C	vernaliztion
vrnH3	FT1	vernaliztion
FT2	Flowering time locus T 2	Intergrator
QFT2	Flowering time locus T 2	Intergrator
FY		autonomous
GF14v	GENERAL REGULATORY FACTOR 14 UPSILON	Intergrator
SPL	SQUAMOSA PROMOTER BINDING PROTEIN-LIKE 3	vernaliztion
TEM1	TEMPRANILLO 1	photoperiod
FRI	FRIGIDA	vernaliztion
CCA1	circadian clock associated 1	photoperiod
PHYC	phytochrome C	photoperiod
GI	gigantea-like protein	photoperiod
PHYA	phytochrome A	photoperiod
FCA	flowering time control protein FCA	vernaliztion
CO2	CONSTANS-like protein 2	photoperiod
FT3	Flowering time locus T 3	Intergrator
FT4	Flowering time locus T 4	Intergrator
FLD	FLOWERING LOCUS D	vernaliztion
HAP5A	ATHAP5A	expressed during seedlingdevelopment stage
CIB1	CRYPTOCHROME-INTERACTING BASIC-HELIX-LOOP-HELIX 1	photoperiod
VRN5	VERNALIZATION 5	involved in the photoperiod and vernalization
SVP(HvBM1)	SHORT VEGETATIVE PHASE, SVP	vernaliztion
HAp3A	ATHAP3A	response to water deprivation
CRY2	CRYPTOCHROME 2	photoperiod
FIE1	FERTILIZATION-INDEPENDENT ENDOSPERM 1	vernaliztion
CO5	CONSTANS-like protein 5	photoperiod
CO4	CONSTANS-like protein 4	photoperiod
CO7	CONSTANS-like protein 7	photoperiod
CO1	CONSTANS-like protein 1	photoperiod
FD	BZIP14(interacts with FT to promote flowering)	photoperiod
vrnH2	ZCCT-Ha	vernaliztion
CKA1	CASEIN KINASE ALPHA 1	photoperiod
vrn-H1	MADS-box protein BM5A	vernaliztion
LHY	LATE ELONGATED HYPOCOTYL 1	photoperiod
FVE		photoperiod( response to UV-B,flower development)
CHE	TCP DOMAIN PROTEIN 11	photoperiod (regulation of circadian rhythm)
SOC1	SUPPRESSOR OF OVEREXPRESSION OF CO 1	photoperiod

## Sheet: Table S3
Table S3 The primers used in this paper and the basic information of this loci.
Locus	Gene	Chr.	Pathway	Length(bp)	Exon/Intron UTRs	Primers(5'-3')	Tm(℃)
Flowering times gene
FT1（p）	Flowering time locus T 1	7	Intergrator	642	0/642	F:CACTACCAACACCGTCATGC/R:TCTTGCTCTTGGGCAAATCT	56
FT1(CDS)	Flowering time locus T 1	7	Intergrator	1564	438/1126	F:AGGAAGCATGCACCCAGGT/R:CGCGCTGGCAGTTGAAGTAGACG	56
FT5	Flowering time locus T -like protein 5	4	Intergrator	606	242/364	F:GTAGTGGATCCCTTGGTTGC/R:CATGGGCTAATTTCCACACC	56
ELF3	early flowering protein 3	1	photoperiod	818	476/342	F:AACAAGATGGCCCTCTACGA/R:CGAAGACCCTTTGTCGTCTC	56
TOC1	Timing of cab expression 1	5	photoperiod	760	673/87	F:TGCGGAAGATGATGATAATG/R:GGATCATCGTCTTCGTATTC	50
ppD-H1	pseudo-response regulator 7	2	photoperiod	634	552/82	F:TGAGCTGAGCCTGAAGAGGT/R:GTGCTCCCGTTATTGGTGTT	56
CO1	CONSTANS-like protein 1	7	photoperiod	648	542/106	F:TACAAGCATGCACCAGTGAT/R:TTCACACTTTCACTTGCACC	53
ZTL	ZEITLUP	7	photoperiod	661	661/0	F:TGCTGTAGGGAATCGTGTTG/R:TGCCACTGATCCACCAAATA	56
phyB	phytochrome B	4	photoperiod	700	383/317	F:CATCCGGAGGATAAGGATGA/R:TGGCGGTATTAGAGGATTGG	56
vrnH2	ZCCT-Ha	4	vernaliztion	781	292/489	F:GTTGGAGTTAGCTGCAGTAT/R:CATACAAAACTAGCTCAACAG	51
FLC	FLOWERING LOCUS C	1	vernaliztion	800	180/620	F:CATTTAAGGTTGCCCAAGGA/R:GGATCGAGAACTCGTCCAAC	56
Reference genes
Locus	Gene ID		Morex contig		Exon/Intron UTRs	Primers(5'-3')	Tm(℃)	Reference
UG11973	AK357129	3	contig_45045	711	208/503	F:CGCGCTCCTCCTCTTACTATGG/R:CCCCTGGAGTATCTTCTCTTCACC	58	{Bedada, 2014 #526}
UG13006	MLOC_7419.1	3	contig_139193	790	0/790	F:GCAAATTCAGGGAGTTCAGAAACC/R:ATACATCCACTCCACGGTGTACG	56	{Bedada, 2014 #527}
UG14513		7	contig_159745	748	91/657	F:CACAAGAAGTGGCTGTTGAAACG/R:ACCATCCCATCAGGATGATTAGG	57	{Bedada, 2014 #528}
UG20519	AK358368	5	contig_229035	950	309/641	F:GCCAGCTATCTTCAGCTTCATGG/R:ATTGCAGTGTTGCGACTAACAGG	56	{Bedada, 2014 #529}
UG22211	MLOC_74648.1	1	contig_6626	843	357/486	F:GCTGCAAGTGCAAAACAACTAAGC/R:CTCTTCCCTTCTTTGCCTCTTCG	56	{Bedada, 2014 #530}
UG23391	AK355447	1	contig_272836	880	278/602	F:CGTGCGGCACTAGAATTACTTTACC/R:GATATGCAGAAGCCAGGTTGAGC	57	{Bedada, 2014 #531}
UG23683	AK371357	2	contig_1562751	776	414/362	F:ATGGGAAGAGGCCCTTAGAGTGG/R:GTATCCTCGGCCAACTTCACTGC	58	{Bedada, 2014 #532}
UG27456	MLOC_13618.1	2	contig_1566093	656	385/271	F:CAGCTGCTTCTCCATTACAAAACC/R:CATCGATCCGAGTGTAGAACAGG	56	{Bedada, 2014 #533}
UG32388	AK372407	1	contig_160882	779	405/374	F:CCGACCTACTGGTCCATCTATCC/R:AACATTGCTTTCGTCCCTACAGC	57	{Bedada, 2014 #534}
Bedada G, Westerbergh A, Nevo E, Korol A, Schmid KJ 2014. DNA sequence variation of wild barley Hordeum spontaneum (L.) across environmental gradients in Israel. Heredity 112: 646-655

## Sheet: Table S4
Table S4 Detailed information of nucleotide diversity of loci in two time points
Locus	Number		No. of haplotypes		Haplotype diversity		SNPs(Silent)		πT/bp		Өw/bp		πsil/bp		πa/bp		πa/πs
Flowering times gene
	08	80	08	80	08	80	08	80	08	80	08	80	08	80	08	80	08	80
FT1（p）	128	140	18	20	0.844	0.85	17(17)	15(15)	0.00528	0.00496	0.00439	0.00382	n.a	n.a	n.a	n.a	n.a	n.a
FT1(CDS)	126	135	23	31	0.903	0.902	31(31)	35(35)	0.00452	0.00432	0.00345	0.00385	0.00639	0.00609	0	0	0	0
FT5	129	143	21	20	0.846	0.844	27(23)	24(21)	0.00539	0.00548	0.00728	0.00637	0.00725	0.0077	0.00101	0.00027	0.089	0.02
ELF3	131	139	19	15	0.706	0.775	20(14)	15(10)	0.00157	0.00161	0.00428	0.00317	0.00201	0.00246	0.00112	0.00072	0.854	0.649
TOC1	130	144	15	13	0.777	0.683	14(9)	12(8)	0.00178	0.00161	0.003	0.00253	0.00492	0.00474	0.00038	0.00017	0.05	0.023
ppD-H1	124	136	15	15	0.853	0.809	23(9)	20(10)	0.00463	0.00387	0.00619	0.0053	0.01037	0.01004	0.00257	0.0018	0.207	0.177
CO1	129	144	13	7	0.41	0.266	13(4)	8(1)	0.00096	0.00059	0.00329	0.002	0.00076	0.00031	0.00108	0.00076	1.231	n.a
ZTL	131	144	12	10	0.334	0.468	12(9)	11(10)	0.00073	0.00117	0.00295	0.00267	0.00279	0.00437	6e-05	0.00014	0.022	0.031
phyB	131	144	7	10	0.686	0.697	6(5)	13(8)	0.00127	0.00143	0.0014	0.00298	0.00232	0.00246	3e-05	0.00012	0.026	0.151
vrnH2	106	111	34	27	0.928	0.936	83(64)	79(62)	0.01574	0.01348	0.02084	0.01906	0.01623	0.01269	0.01821	0.01901	0.524	0.461
FLC	126	136	23	22	0.836	0.782	24(22)	23(21)	0.00237	0.00197	0.005	0.00473	0.00197	0.00169	0.00114	0.00084	0.198	0.147
Reference gene
UG11973	129	143	6	5	0.291	0.134	5(5)	4(4)	0.00043	0.00019	0.00115	0.0009	0.00058	0.00026	0	0	0	0
UG13006	121	130	31	29	0.889	0.858	55(55)	39(39)	0.01174	0.0105	0.01265	0.00853	0.01103	0.01012	0	0	0	0
UG14513	114	133	22	23	0.853	0.863	22(22)	24(24)	0.00237	0.00272	0.00501	0.0055	n.a	n.a	n.a	n.a	n.a	n.a
UG20519	123	136	19	19	0.801	0.795	31(26)	29(24)	0.00943	0.00957	0.00555	0.00511	0.01008	0.01018	0.00781	0.00805	0.911	1.011
UG22211	130	142	26	27	0.841	0.862	25(22)	29(28)	0.00201	0.00255	0.00485	0.00553	0.00287	0.0037	0.00017	0.0001	0.021	0.012
UG23391	126	142	23	25	0.763	0.837	33(31)	34(33)	0.00362	0.00521	0.00615	0.00621	0.00446	0.00676	0.001	0.0002	0.101	0.011
UG23683	121	141	14	9	0.739	0.629	15(14)	10(8)	0.00213	0.00175	0.0033	0.00214	0.0022	0.00198	0.00153	0.00162	0.254	0.277
UG27456	131	144	6	10	0.436	0.417	12(12)	16(15)	0.00316	0.00255	0.00298	0.00391	n.a	n.a	n.a	n.a	n.a	n.a
UG32388	127	138	9	13	0.664	0.695	8(8)	12(11)	0.00106	0.00116	0.00168	0.00249	0.00179	0.00192	0	5e-05	0	0.008

## Sheet: Table S5
Tabel S5 Linkage disequilibrium of SNPs with r2 higher than 0.8 in the ancientral populations
L1	L2	r2
ELF3_9	ELF3_9	1
ELF3_19-22	ELF3_19-22	1
ELF3_37	ELF3_328	1
ELF3_38	ELF3_38	1
ELF3_65-76	ELF3_634	0.82
ELF3_77-80	ELF3_77-80	1
ELF3_81-84	ELF3_81-84	1
ELF3_85-88	ELF3_85-88	1
ELF3_8902	ELF3_8902	1
ELF3_125-131	ELF3_125-131	1
ELF3_132-136	ELF3_125-131	1
ELF3_209	ELF3_209	1
ELF3_219	ELF3_219	1
ELF3_315	ELF3_315	1
ELF3_316-325	ELF3_315	0.891
ELF3_328	ELF3_328	1
ELF3_338	ELF3_338	1
ELF3_478	ELF3_478	1
ELF3_562	ELF3_562	1
ELF3_634	ELF3_634	1
ELF3_713	ELF3_713	1
ELF3_717	UG13006_766	1
ELF3_750	ELF3_750	1
ELF3_777	ELF3_777	1
ELF3_805	UG22211_807	1
FLC_3	FLC_3	1
FLC_18	FLC_18	1
FLC_31	FLC_31	1
FLC_65	FLC_175	1
FLC_137	FLC_137	1
FLC_147	FLC_276-288	1
FLC_150	FLC_150	1
FLC_175	FLC_175	1
FLC_199	FLC_199	1
FLC_271	UG32388_650	1
FLC_275	FLC_275	1
FLC_276-288	FLC_276-288	1
FLC_306	FLC_306	1
FLC_386	FLC_560	1
FLC_417	FLC_417	1
FLC_494	ppD-H1_576	1
FLC_497	UG13006_17	1
FLC_499	FLC_499	1
FLC_518	FLC_518	1
FLC_560	FLC_560	1
FLC_598	FLC_598	1
FLC_742	FLC_742	1
FLC_766	FLC_766	1
FLC_779	FLC_779	1
UG22211_10	UG22211_10	1
UG22211_22	UG22211_22	1
UG22211_167	UG22211_577	1
UG22211_179	UG22211_378	1
UG22211_181	UG22211_181	1
UG22211_188	UG22211_191	1
UG22211_191	UG22211_191	1
UG22211_282	UG22211_282	1
UG22211_290	UG22211_290	1
UG22211_378	UG22211_378	1
UG22211_438	UG22211_438	1
UG22211_467	UG22211_467	1
UG22211_558	UG22211_791	1
UG22211_577	UG22211_577	1
UG22211_584	UG11973_48	1
UG22211_601	UG23683_576-578	1
UG22211_604	UG22211_604	1
UG22211_612	UG22211_612	1
UG22211_621	UG22211_621	1
UG22211_659	UG22211_659	1
UG22211_674	UG22211_674	1
UG22211_764	UG22211_438	1
UG22211_773	UG22211_191	0.947
UG22211_782	UG22211_782	1
UG22211_791	UG22211_791	1
UG22211_807	UG22211_807	1
UG22211_817	FT1C_821-824	1
UG22211_818	UG22211_818	1
UG22211_819	UG22211_819	1
UG23391_34	UG23391_34	1
UG23391_40	UG23391_203	0.918
UG23391_46	UG23391_664	0.854
UG23391_105	UG23391_105	1
UG23391_107	UG23391_107	1
UG23391_128	UG23391_128	1
UG23391_203	UG23391_203	1
UG23391_269	UG23391_203	1
UG23391_393	UG23391_393	1
UG23391_446	UG23391_203	0.899
UG23391_452	UG23391_203	0.918
UG23391_518	UG23391_805	1
UG23391_522	UG23391_522	1
UG23391_539	UG23391_539	1
UG23391_556	UG23391_556	1
UG23391_567	UG23391_203	0.918
UG23391_646	UG23391_646	1
UG23391_662	UG23391_662	1
UG23391_664	UG23391_664	1
UG23391_666	UG13006_17	1
UG23391_673	UG23391_556	1
UG23391_706	UG23391_805	1
UG23391_715	UG23391_715	1
UG23391_765	UG23391_203	0.871
UG23391_770	UG23391_770	1
UG23391_771	UG23391_771	1
UG23391_775	UG13006_17	1
UG23391_783	UG23391_203	0.82
UG23391_784	UG23391_203	0.82
UG23391_791	UG23391_203	0.813
UG23391_804	UG23391_770	1
UG23391_805	UG23391_805	1
UG23391_825	UG23391_825	1
UG23391_856	UG23391_805	1
UG23391_875	UG23391_875	1
UG32388_127	UG32388_127	1
UG32388_230	UG32388_230	1
UG32388_232	FLC_31	1
UG32388_458	UG32388_458	1
UG32388_464	UG32388_464	1
UG32388_507	UG32388_507	1
UG32388_596	UG32388_596	1
UG32388_650	UG32388_650	1
UG32388_653-654	UG32388_653-654	1
UG32388_660	UG32388_660	1
UG32388_708	UG32388_708	1
UG32388_713	UG32388_713	1
UG32388_759	UG11973_48	1
ppD-H1_98	ppD-H1_98	1
ppD-H1_158	ppD-H1_524	1
ppD-H1_177	ppD-H1_177	1
ppD-H1_211	ppD-H1_524	1
ppD-H1_218	UG13006_501	1
ppD-H1_224	ppD-H1_224	1
ppD-H1_225	ppD-H1_225	1
ppD-H1_285	ppD-H1_524	1
ppD-H1_311	ppD-H1_311	1
ppD-H1_332	ppD-H1_387-392	1
ppD-H1_363	ppD-H1_524	1
ppD-H1_387-392	ppD-H1_387-392	1
ppD-H1_394-395	ppD-H1_387-392	1
ppD-H1_411	ppD-H1_411	1
ppD-H1_417	ppD-H1_417	1
ppD-H1_438	ppD-H1_524	1
ppD-H1_443	ppD-H1_524	0.83
ppD-H1_448	ppD-H1_387-392	1
ppD-H1_451-453	ppD-H1_177	1
ppD-H1_454-456	ppD-H1_177	1
ppD-H1_457-459	ppD-H1_457-459	1
ppD-H1_460-462	ppD-H1_460-462	1
ppD-H1_524	ppD-H1_524	1
ppD-H1_576	ppD-H1_576	1
ppD-H1_595	ppD-H1_595	1
UG23683_93	UG23683_93	1
UG23683_195	UG23683_369	1
UG23683_212	CO1_489	1
UG23683_229	UG23683_634	1
UG23683_292	UG23683_292	1
UG23683_369	UG23683_369	1
UG23683_446	UG23683_369	1
UG23683_457-466	UG23683_457-466	1
UG23683_468-477	UG23683_457-466	1
UG23683_503	UG23683_503	1
UG23683_566	UG23683_93	0.985
UG23683_576-578	UG23683_576-578	1
UG23683_634	UG23683_634	1
UG23683_644	UG23683_644	1
UG27456_15	UG27456_15	1
UG27456_40	UG27456_40	1
UG27456_78	UG27456_78	1
UG27456_85	UG27456_40	1
UG27456_168	UG27456_168	1
UG27456_207	UG27456_15	1
UG27456_222	UG27456_168	1
UG27456_237	UG27456_40	1
UG27456_258	UG27456_258	1
UG27456_389	UG27456_389	1
UG27456_409	UG27456_168	1
UG27456_414	UG27456_414	1
UG27456_530	UG22211_659	1
UG27456_548	UG27456_548	1
UG27456_560	UG27456_560	1
UG27456_564	UG27456_40	0.946
UG11973_48	UG11973_48	1
UG11973_61	VrnH2_491	1
UG11973_95	UG11973_95	1
UG11973_640	UG11973_640	1
UG13006_17	UG13006_17	1
UG13006_18	UG13006_17	1
UG13006_61	UG13006_61	1
UG13006_65	UG13006_432	1
UG13006_68	UG13006_61	1
UG13006_70	UG13006_61	1
UG13006_77-78	UG13006_80-82	1
UG13006_80-82	UG13006_80-82	1
UG13006_83-88	UG13006_83-88	1
UG13006_89	UG13006_625	0.803
UG13006_9005	UG13006_96-101	0.867
UG13006_96-101	UG13006_96-101	1
UG13006_102-107	UG13006_102-107	1
UG13006_139	UG13006_139	1
UG13006_187	UG13006_294	1
UG13006_294	UG13006_294	1
UG13006_350	TOC1_78	1
UG13006_370	UG13006_370	1
UG13006_387	UG13006_387	1
UG13006_406	UG13006_407	1
UG13006_407	UG13006_407	1
UG13006_412	UG13006_478	0.984
UG13006_426	UG13006_478	1
UG13006_432	UG13006_432	1
UG13006_433	UG13006_478	1
UG13006_478	UG13006_478	1
UG13006_489	UG13006_478	1
UG13006_491	UG13006_478	1
UG13006_501	UG13006_501	1
UG13006_515	UG13006_515	1
UG13006_534	UG13006_478	1
UG13006_545	UG13006_545	1
UG13006_574	UG13006_625	1
UG13006_575	UG13006_575	1
UG13006_625	UG13006_625	1
UG13006_677	UG13006_677	1
UG13006_700	UG13006_700	1
UG13006_701	UG13006_701	1
UG13006_714	FLC_560	1
UG13006_730	UG13006_782	1
UG13006_737	UG13006_782	1
UG13006_742	UG13006_742	1
UG13006_766	UG13006_766	1
UG13006_771	UG13006_771	1
UG13006_773	UG13006_773	1
UG13006_775	UG13006_775	1
UG13006_782	UG13006_782	1
FT5_64	FT5_64	1
FT5_79	FT5_79	1
FT5_116	FT5_116	1
FT5_125	FT5_125	1
FT5_153	FT5_153	1
FT5_164	FT5_164	1
FT5_173	FT5_173	1
FT5_197	FT5_197	1
FT5_214	FT5_164	0.886
FT5_267	FT5_314	1
FT5_280	VrnH2_104	0.853
FT5_283	FT5_540	0.905
FT5_307	FT5_307	1
FT5_314	FT5_314	1
FT5_325	FT5_314	1
FT5_409	FT5_409	1
FT5_422	FT5_314	1
FT5_458	FT5_458	1
FT5_474	FT5_314	1
FT5_481	FT5_481	1
FT5_540	FT5_540	1
FT5_560	FT5_560	1
FT5_577	FT5_314	1
FT5_601	FT5_601	1
phyB_10	phyB_10	1
phyB_66	phyB_66	1
phyB_76	phyB_76	1
phyB_80	UG27456_560	1
phyB_91	phyB_66	1
phyB_103	phyB_103	1
phyB_199	phyB_66	1
phyB_362	phyB_66	1
phyB_573	phyB_573	1
phyB_624	phyB_66	1
phyB_663	phyB_663	1
phyB_688	FT1C_397	1
phyB_691	phyB_691	1
VrnH2_27	VrnH2_27	1
VrnH2_28	UG13006_17	1
VrnH2_43	VrnH2_43	1
VrnH2_44	VrnH2_44	1
VrnH2_45	VrnH2_43	0.907
VrnH2_46	VrnH2_43	0.907
VrnH2_48	VrnH2_43	0.907
VrnH2_51	VrnH2_43	0.907
VrnH2_58	VrnH2_44	1
VrnH2_76	VrnH2_464	1
VrnH2_77-79	ppD-H1_576	1
VrnH2_80-82	VrnH2_80-82	1
VrnH2_83-85	VrnH2_83-85	1
VrnH2_101	VrnH2_101	1
VrnH2_104	VrnH2_104	1
VrnH2_106	VrnH2_106	1
VrnH2_112	VrnH2_101	0.865
VrnH2_124	VrnH2_101	0.865
VrnH2_128	UG23391_770	1
VrnH2_129	VrnH2_101	0.865
VrnH2_130	VrnH2_367	1
VrnH2_139	VrnH2_101	0.865
VrnH2_141	VrnH2_101	1
VrnH2_156	VrnH2_101	1
VrnH2_167	VrnH2_101	1
VrnH2_168	VrnH2_168	1
VrnH2_172	VrnH2_172	1
VrnH2_174	VrnH2_101	1
VrnH2_192	VrnH2_192	1
VrnH2_197	phyB_66	1
VrnH2_202	VrnH2_223	1
VrnH2_222	VrnH2_223	0.934
VrnH2_223	VrnH2_223	1
VrnH2_228	VrnH2_228	1
VrnH2_247	VrnH2_247	1
VrnH2_274	VrnH2_274	1
VrnH2_298-299	VrnH2_464	1
VrnH2_320	VrnH2_320	1
VrnH2_321	ppD-H1_576	1
VrnH2_343	VrnH2_464	1
VrnH2_344	VrnH2_344	1
VrnH2_348	VrnH2_348	1
VrnH2_367	VrnH2_367	1
VrnH2_394	VrnH2_464	1
VrnH2_399	VrnH2_464	1
VrnH2_410	VrnH2_464	1
VrnH2_418	VrnH2_464	1
VrnH2_421	VrnH2_464	1
VrnH2_433	VrnH2_464	1
VrnH2_443	VrnH2_464	1
VrnH2_453	VrnH2_626	1
VrnH2_457	VrnH2_464	1
VrnH2_464	VrnH2_464	1
VrnH2_475	VrnH2_464	1
VrnH2_491	VrnH2_491	1
VrnH2_492	VrnH2_492	1
VrnH2_517	VrnH2_464	1
VrnH2_525-549	VrnH2_44	1
VrnH2_552	VrnH2_464	1
VrnH2_554	VrnH2_554	1
VrnH2_566	VrnH2_464	1
VrnH2_597	VrnH2_703	1
VrnH2_598	VrnH2_598	1
VrnH2_612	VrnH2_367	0.891
VrnH2_615	VrnH2_44	1
VrnH2_626	VrnH2_626	1
VrnH2_635	VrnH2_703	1
VrnH2_641	VrnH2_464	1
VrnH2_659	VrnH2_703	1
VrnH2_662	VrnH2_464	1
VrnH2_663	VrnH2_626	1
VrnH2_676	VrnH2_703	1
VrnH2_687	VrnH2_703	1
VrnH2_689	VrnH2_703	1
VrnH2_690	VrnH2_703	1
VrnH2_692	VrnH2_703	1
VrnH2_693	VrnH2_703	1
VrnH2_698	VrnH2_464	1
VrnH2_701	TOC1_185	0.849
VrnH2_703	VrnH2_703	1
VrnH2_709-712	VrnH2_703	1
VrnH2_713	VrnH2_713	1
VrnH2_737	VrnH2_626	1
VrnH2_739	VrnH2_492	0.914
VrnH2_744	VrnH2_703	1
VrnH2_746-756	VrnH2_703	1
VrnH2_758	VrnH2_703	1
VrnH2_759	VrnH2_713	1
VrnH2_764	VrnH2_764	1
TOC1_78	TOC1_78	1
TOC1_185	TOC1_185	1
TOC1_249	UG14513_483	1
TOC1_260	TOC1_260	1
TOC1_262	UG13006_775	1
TOC1_291	TOC1_291	1
TOC1_299	TOC1_299	1
TOC1_374	TOC1_374	1
TOC1_575	TOC1_575	1
TOC1_680	UG27456_258	1
TOC1_694	CO1_489	1
TOC1_759	UG32388_713	1
UG20519_36	UG20519_681	1
UG20519_40	UG20519_681	1
UG20519_43	UG20519_681	1
UG20519_68	UG20519_68	1
UG20519_80	UG20519_80	1
UG20519_93-107	UG20519_417	1
UG20519_109-110	UG20519_417	1
UG20519_151	UG20519_681	1
UG20519_166	UG20519_166	1
UG20519_177	UG20519_681	1
UG20519_186	UG20519_186	1
UG20519_189	UG20519_189	1
UG20519_270	UG20519_270	1
UG20519_278	UG20519_681	1
UG20519_347	UG20519_681	0.97
UG20519_374	UG20519_374	1
UG20519_388	UG13006_501	1
UG20519_389	UG20519_389	1
UG20519_408	UG20519_683	1
UG20519_409	UG20519_409	1
UG20519_415	UG20519_681	1
UG20519_417	UG20519_417	1
UG20519_427	UG20519_427	1
UG20519_462	UG20519_681	1
UG20519_549	UG20519_549	1
UG20519_578-584	UG20519_681	1
UG20519_642	UG20519_681	1
UG20519_681	UG20519_681	1
UG20519_683	UG20519_683	1
UG20519_788	UG20519_683	0.97
UG20519_835	UG20519_80	1
UG20519_885	UG20519_683	0.955
FT1P_2	FT1P_2	1
FT1P_39	FT1P_39	1
FT1P_64	FT1P_64	1
FT1P_142	FT1P_469	0.897
FT1P_177	FT1P_177	1
FT1P_267-271	FT1P_267-271	1
FT1P_376	FT1P_376	1
FT1P_445	FT1P_445	1
FT1P_452	FT1P_452	1
FT1P_469	FT1P_469	1
FT1P_510-513	FT1P_452	0.812
FT1P_526	FT1P_602	1
FT1P_568	FT1P_620	0.967
FT1P_602	FT1P_602	1
FT1P_612	FT1P_612	1
FT1P_620	FT1P_620	1
FT1C_5	FT1P_602	1
FT1C_47	FT1P_620	0.926
FT1C_57	UG32388_650	1
FT1C_81	FT1P_602	1
FT1C_91	FT1C_91	1
FT1C_99	FT1P_620	0.926
FT1C_140	FT1P_445	0.955
FT1C_151	FT1C_821-824	1
FT1C_213	FT1C_213	1
FT1C_288	FT1P_620	0.926
FT1C_310	FT1C_310	1
FT1C_370-373	FT1C_370-373	1
FT1C_395	FT1C_370-373	1
FT1C_397	FT1C_397	1
FT1C_403	FT1C_370-373	1
FT1C_408	FT1C_370-373	1
FT1C_496	FT1C_496	1
FT1C_622	FT1C_622	1
FT1C_790	FT1C_790	1
FT1C_821-824	FT1C_821-824	1
FT1C_826-843	FT1C_821-824	1
FT1C_859	FT1C_859	1
FT1C_894	FT1P_445	0.955
FT1C_897	FT1C_897	1
FT1C_966	FT1C_966	1
FT1C_976	FT1C_1052	1
FT1C_978	FT1C_978	1
FT1C_1009	FT1C_1009	1
FT1C_1015	FT1C_1015	1
FT1C_1047	FT1C_1071-1074	1
FT1C_1052	FT1C_1052	1
FT1C_1060	FT1C_821-824	0.827
FT1C_1063	UG11973_48	1
FT1C_1071-1074	FT1C_1071-1074	1
FT1C_1123	FT1C_1123	1
FT1C_1129	FT1C_1129	1
FT1C_1199	FT1C_1071-1074	1
FT1C_1262	FT1C_1071-1074	1
FT1C_1289	FT1C_1071-1074	0.893
FT1C_1306-1347	FT1C_1306-1347	1
FT1C_1356-1362	FT1C_1356-1362	1
FT1C_1363-1364	FT1C_1363-1364	1
FT1C_1365-1366	FT1C_1365-1366	1
FT1C_1367-1368	FT1C_1367-1368	1
FT1C_1369-1370	FT1C_1369-1370	1
FT1C_1371-1372	FT1C_1371-1372	1
FT1C_1477	FT1C_1477	1
CO1_115	CO1_331	1
CO1_268	phyB_66	1
CO1_294	CO1_294	1
CO1_331	CO1_331	1
CO1_335-337	CO1_335-337	1
CO1_390	CO1_390	1
CO1_471	phyB_66	1
CO1_489	CO1_489	1
CO1_555-556	CO1_555-556	1
CO1_596	CO1_596	1
CO1_624	CO1_624	1
ZTL_213	ZTL_221	1
ZTL_218	ZTL_218	1
ZTL_221	ZTL_221	1
ZTL_314	ZTL_314	1
ZTL_332	ZTL_332	1
ZTL_473	ZTL_332	1
ZTL_503	ZTL_503	1
ZTL_521	UG22211_807	1
ZTL_529	ZTL_529	1
ZTL_581	ZTL_581	1
ZTL_638	ZTL_638	1
UG14513_2	UG14513_2	1
UG14513_5	UG14513_738-739	1
UG14513_54	UG14513_54	1
UG14513_55	FT1C_821-824	0.826
UG14513_89	UG14513_89	1
UG14513_102	UG14513_103	1
UG14513_103	UG14513_103	1
UG14513_108	UG14513_108	1
UG14513_126	UG14513_738-739	0.827
UG14513_146	UG14513_146	1
UG14513_160	UG14513_160	1
UG14513_171	UG14513_171	1
UG14513_183-206	UG14513_183-206	1
UG14513_215	UG22211_807	1
UG14513_223-224	UG22211_807	1
UG14513_225-226	UG14513_738-739	0.827
UG14513_236	UG14513_108	1
UG14513_253-261	UG14513_253-261	1
UG14513_279	UG14513_279	1
UG14513_304	UG22211_659	1
UG14513_366	UG14513_366	1
UG14513_411	UG14513_411	1
UG14513_483	UG14513_483	1
UG14513_521	UG14513_521	1
UG14513_544	UG14513_483	1
UG14513_610	UG14513_610	1
UG14513_660	UG14513_660	1
UG14513_682	UG14513_483	1
UG14513_692	UG14513_483	1
UG14513_738-739	UG14513_738-739	1

## Sheet: Table S6
Tabel S6 Linkage disequilibrium of SNPs with r2 higher than 0.8 in the descendent populations
L1	L2	r2
ELF3_9	UG13006_120	1
ELF3_19-22	ELF3_19-22	1
ELF3_38	ELF3_38	1
ELF3_65-76	ELF3_634	0.834
ELF3_77-80	ELF3_634	0.946
ELF3_81-84	ELF3_81-84	1
ELF3_85-88	ELF3_85-88	1
ELF3_8902	ELF3_8902	1
ELF3_117-118	ELF3_117-118	1
ELF3_125-131	ELF3_132-136	1
ELF3_132-136	ELF3_132-136	1
ELF3_176	ELF3_214	1
ELF3_197	ELF3_197	1
ELF3_209	ELF3_209	1
ELF3_214	ELF3_214	1
ELF3_219	ELF3_219	1
ELF3_224	FLC_239	1
ELF3_280	ELF3_280	1
ELF3_315	ELF3_315	1
ELF3_316-325	ELF3_315	0.852
ELF3_338	ELF3_338	1
ELF3_376	UG23391_539	1
ELF3_478	ppD-H1_595	1
ELF3_562	ELF3_38	1
ELF3_624	ELF3_624	1
ELF3_634	ELF3_634	1
ELF3_717	ELF3_717	1
ELF3_750	UG14513_135	1
ELF3_777	ELF3_777	1
ELF3_782	CO1_489	1
ELF3_805	ELF3_805	1
FLC_31	ppD-H1_622	1
FLC_65	FLC_175	1
FLC_137	FLC_137	1
FLC_147	FLC_147	1
FLC_150	FLC_150	1
FLC_168	UG13006_108-113	1
FLC_175	FLC_175	1
FLC_239	FLC_239	1
FLC_240	FLC_587	1
FLC_271	VrnH2_769	1
FLC_275	FLC_275	1
FLC_276-288	FLC_147	1
FLC_306	FLC_306	1
FLC_386	FLC_386	1
FLC_405	FLC_405	1
FLC_452	FLC_452	1
FLC_499	UG13006_350	1
FLC_518	FLC_518	1
FLC_560	FLC_560	1
FLC_587	FLC_587	1
FLC_598	FLC_598	1
FLC_614	UG13006_108-113	1
FLC_727	FLC_452	1
FLC_742	FLC_742	1
FLC_759	VrnH2_509	1
UG22211_22	UG22211_22	1
UG22211_179	UG22211_179	1
UG22211_181	UG22211_181	1
UG22211_188	UG22211_188	1
UG22211_191	UG22211_188	0.923
UG22211_227	UG22211_227	1
UG22211_248-250	UG22211_248-250	1
UG22211_282	UG22211_282	1
UG22211_290	UG22211_290	1
UG22211_466	UG22211_466	1
UG22211_467	UG22211_467	1
UG22211_521	UG22211_248-250	1
UG22211_548	VrnH2_769	1
UG22211_567	UG22211_567	1
UG22211_573	VrnH2_769	1
UG22211_584	UG22211_584	1
UG22211_604	UG22211_604	1
UG22211_612	UG22211_612	1
UG22211_674	UG22211_674	1
UG22211_685	UG22211_685	1
UG22211_710	UG22211_710	1
UG22211_773	UG22211_188	0.856
UG22211_775	UG22211_775	1
UG22211_782	UG22211_782	1
UG22211_817	UG22211_817	1
UG22211_818	UG22211_818	1
UG22211_819	UG22211_819	1
UG23391_34	UG23391_34	1
UG23391_40	UG23391_269	0.909
UG23391_105	UG23391_715	1
UG23391_113	UG20519_626	1
UG23391_119	UG23391_119	1
UG23391_128	UG23391_128	1
UG23391_203	UG23391_269	1
UG23391_269	UG23391_269	1
UG23391_316	UG23391_316	1
UG23391_446	UG23391_269	0.909
UG23391_452	UG23391_269	0.909
UG23391_518	UG23391_856	0.859
UG23391_522	UG22211_181	1
UG23391_539	UG23391_539	1
UG23391_556	UG23391_556	1
UG23391_567	UG23391_269	0.909
UG23391_646	UG23391_646	1
UG23391_662	UG23391_662	1
UG23391_666	FLC_452	1
UG23391_673	UG23391_673	1
UG23391_675	UG23391_675	1
UG23391_706	UG23391_856	1
UG23391_715	UG23391_715	1
UG23391_765	UG23391_783	0.881
UG23391_770	UG22211_584	1
UG23391_775	FLC_452	1
UG23391_783	UG23391_783	1
UG23391_784	UG23391_783	1
UG23391_791	UG23391_783	1
UG23391_804	UG22211_584	1
UG23391_805	UG23391_856	0.801
UG23391_825	UG23391_825	1
UG23391_856	UG23391_856	1
UG23391_875	UG23391_875	1
UG32388_232	UG32388_232	1
UG32388_395	UG32388_395	1
UG32388_458	UG32388_458	1
UG32388_464	UG32388_464	1
UG32388_653-654	UG32388_653-654	1
UG32388_660	UG32388_660	1
UG32388_708	UG32388_708	1
UG32388_724	UG32388_724	1
UG32388_759	UG22211_584	1
ppD-H1_98	ppD-H1_98	1
ppD-H1_158	ppD-H1_457-459	0.804
ppD-H1_178	ppD-H1_178	1
ppD-H1_211	ppD-H1_457-459	0.804
ppD-H1_218	ppD-H1_218	1
ppD-H1_224	ppD-H1_224	1
ppD-H1_225	ppD-H1_225	1
ppD-H1_285	ppD-H1_457-459	0.804
ppD-H1_297	ppD-H1_178	1
ppD-H1_310	ppD-H1_386	1
ppD-H1_311	ppD-H1_311	1
ppD-H1_332	ppD-H1_332	1
ppD-H1_363	ppD-H1_457-459	0.804
ppD-H1_386	ppD-H1_386	1
ppD-H1_387-392	ppD-H1_332	1
ppD-H1_394-395	ppD-H1_332	1
ppD-H1_411	ppD-H1_411	1
ppD-H1_417	ppD-H1_417	1
ppD-H1_438	ppD-H1_457-459	0.804
ppD-H1_443	ppD-H1_457-459	0.804
ppD-H1_448	ppD-H1_332	1
ppD-H1_451-453	ppD-H1_451-453	1
ppD-H1_454-456	ppD-H1_451-453	1
ppD-H1_457-459	ppD-H1_457-459	1
ppD-H1_460-462	ppD-H1_332	1
ppD-H1_463-465	CO1_196	1
ppD-H1_524	ppD-H1_457-459	0.804
ppD-H1_595	ppD-H1_595	1
ppD-H1_622	ppD-H1_622	1
UG23683_71	UG23683_71	1
UG23683_93	UG23683_566	1
UG23683_212	UG23683_212	1
UG23683_215	UG23683_215	1
UG23683_224	UG23683_249	1
UG23683_229	UG23683_229	1
UG23683_238	UG23683_238	1
UG23683_249	UG23683_249	1
UG23683_255	UG23683_255	1
UG23683_292	UG23683_292	1
UG23683_294	UG23683_294	1
UG23683_350	UG23683_350	1
UG23683_446	UG23683_71	1
UG23683_457-466	UG23683_468-477	1
UG23683_468-477	UG23683_468-477	1
UG23683_503	UG23683_503	1
UG23683_566	UG23683_566	1
UG23683_634	UG23683_634	1
UG23683_644	UG23683_212	1
UG27456_15	UG27456_15	1
UG27456_40	UG27456_85	1
UG27456_85	UG27456_85	1
UG27456_168	UG27456_222	1
UG27456_207	UG27456_15	1
UG27456_222	UG27456_222	1
UG27456_237	UG27456_85	1
UG27456_389	UG13006_108-113	1
UG27456_409	UG27456_222	1
UG27456_414	UG27456_414	1
UG27456_548	UG27456_548	1
UG27456_564	UG27456_85	1
UG11973_48	UG22211_584	1
UG11973_95	UG11973_95	1
UG11973_450	UG11973_450	1
UG11973_640	UG11973_640	1
UG11973_666	UG11973_666	1
UG13006_1	UG13006_1	1
UG13006_61	UG13006_412	0.802
UG13006_65	UG13006_65	1
UG13006_68	UG13006_491	0.895
UG13006_70	UG13006_491	0.895
UG13006_77-78	UG13006_77-78	1
UG13006_80-82	UG13006_77-78	1
UG13006_83-88	UG13006_83-88	1
UG13006_89	UG13006_574	0.891
UG13006_9005	UG13006_9005	1
UG13006_96-101	UG13006_574	0.898
UG13006_102-107	UG13006_108-113	1
UG13006_108-113	UG13006_108-113	1
UG13006_120	UG13006_120	1
UG13006_124	UG13006_124	1
UG13006_317	UG13006_322	1
UG13006_322	UG13006_322	1
UG13006_334	UG13006_322	1
UG13006_343	UG13006_343	1
UG13006_349	UG13006_349	1
UG13006_350	UG13006_350	1
UG13006_352-353	UG13006_352-353	1
UG13006_370	UG13006_370	1
UG13006_371	TOC1_332	1
UG13006_373	UG13006_373	1
UG13006_374	UG13006_373	1
UG13006_375	UG13006_373	1
UG13006_379	UG13006_373	1
UG13006_387	UG13006_387	1
UG13006_406	UG13006_406	1
UG13006_407	UG13006_406	1
UG13006_411	UG13006_411	1
UG13006_412	UG13006_412	1
UG13006_422	UG13006_422	1
UG13006_426	UG13006_491	1
UG13006_432	UG13006_65	1
UG13006_433	UG13006_491	1
UG13006_434	UG13006_120	1
UG13006_466	UG13006_373	1
UG13006_478	UG13006_491	1
UG13006_489	UG13006_491	1
UG13006_491	UG13006_491	1
UG13006_501	UG13006_501	1
UG13006_515	UG13006_515	1
UG13006_534	UG13006_491	1
UG13006_545	UG13006_545	1
UG13006_574	UG13006_574	1
UG13006_575	UG13006_575	1
UG13006_592	UG13006_373	1
UG13006_602	UG13006_373	1
UG13006_603	UG13006_120	1
UG13006_625	UG13006_574	1
UG13006_663	UG13006_663	1
UG13006_700	UG13006_700	1
UG13006_701	UG13006_701	1
UG13006_713	UG32388_708	1
UG13006_714	UG13006_714	1
UG13006_730	UG13006_730	1
UG13006_737	UG13006_737	1
UG13006_741	UG13006_373	1
UG13006_742	UG13006_742	1
UG13006_758	UG13006_373	1
UG13006_764	UG13006_373	1
UG13006_767	UG13006_767	1
UG13006_770	UG13006_373	1
UG13006_771	UG13006_771	1
UG13006_773	UG13006_773	1
UG13006_782	UG13006_782	1
FT5_64	FT5_64	1
FT5_79	VrnH2_250	1
FT5_90	FT5_475	1
FT5_125	VrnH2_250	1
FT5_153	FT5_153	1
FT5_164	FT5_164	1
FT5_166	UG13006_515	1
FT5_173	UG13006_343	1
FT5_197	FT5_197	1
FT5_214	FT5_164	0.823
FT5_267	FT5_422	1
FT5_278	UG13006_120	1
FT5_283	FT5_283	1
FT5_307	FT5_307	1
FT5_314	FT5_422	1
FT5_325	FT5_422	1
FT5_365	FT5_475	1
FT5_392	FT5_392	1
FT5_409	FT5_409	1
FT5_422	FT5_422	1
FT5_474	FT5_422	1
FT5_475	FT5_475	1
FT5_505	UG13006_515	1
FT5_540	FT5_540	1
FT5_560	FT5_560	1
FT5_577	FT5_422	1
FT5_601	FT5_601	1
phyB_103	phyB_103	1
phyB_299	phyB_299	1
phyB_490	phyB_490	1
phyB_553	phyB_553	1
phyB_573	phyB_573	1
phyB_663	phyB_663	1
VrnH2_27	VrnH2_27	1
VrnH2_37	VrnH2_37	1
VrnH2_43	VrnH2_48	1
VrnH2_45	VrnH2_48	1
VrnH2_46	VrnH2_48	1
VrnH2_48	VrnH2_48	1
VrnH2_51	VrnH2_48	1
VrnH2_52	VrnH2_52	1
VrnH2_80-82	VrnH2_598	0.876
VrnH2_83-85	VrnH2_83-85	1
VrnH2_101	VrnH2_101	1
VrnH2_104	VrnH2_104	1
VrnH2_106	VrnH2_106	1
VrnH2_108	VrnH2_509	1
VrnH2_112	VrnH2_101	0.849
VrnH2_124	VrnH2_101	0.849
VrnH2_128	UG22211_584	1
VrnH2_129	VrnH2_101	0.849
VrnH2_130	VrnH2_130	1
VrnH2_139	VrnH2_101	0.849
VrnH2_141	VrnH2_101	1
VrnH2_156	VrnH2_101	1
VrnH2_159	VrnH2_265	1
VrnH2_167	VrnH2_101	0.943
VrnH2_172	UG13006_515	1
VrnH2_174	VrnH2_101	0.943
VrnH2_186	VrnH2_186	1
VrnH2_202	VrnH2_101	1
VrnH2_210-212	VrnH2_509	1
VrnH2_219	VrnH2_219	1
VrnH2_222	VrnH2_101	1
VrnH2_223	VrnH2_101	0.943
VrnH2_228	VrnH2_228	1
VrnH2_247	VrnH2_247	1
VrnH2_250	VrnH2_250	1
VrnH2_265	VrnH2_265	1
VrnH2_274	UG23391_539	1
VrnH2_298-299	VrnH2_509	1
VrnH2_316	VrnH2_509	1
VrnH2_320	VrnH2_320	1
VrnH2_343	VrnH2_509	1
VrnH2_344	UG13006_349	1
VrnH2_348	VrnH2_348	1
VrnH2_359	VrnH2_509	1
VrnH2_367	VrnH2_367	1
VrnH2_394	VrnH2_509	1
VrnH2_418	VrnH2_509	1
VrnH2_421	VrnH2_509	1
VrnH2_433	VrnH2_509	1
VrnH2_443	VrnH2_509	1
VrnH2_453	VrnH2_626	0.913
VrnH2_475	VrnH2_509	1
VrnH2_492	VrnH2_739	0.905
VrnH2_505	VrnH2_509	1
VrnH2_509	VrnH2_509	1
VrnH2_517	VrnH2_509	1
VrnH2_552	VrnH2_509	1
VrnH2_554	VrnH2_509	1
VrnH2_566	VrnH2_509	1
VrnH2_590	VrnH2_590	1
VrnH2_597	VrnH2_626	1
VrnH2_598	VrnH2_598	1
VrnH2_611	VrnH2_250	1
VrnH2_612	VrnH2_367	1
VrnH2_618	VrnH2_618	1
VrnH2_626	VrnH2_626	1
VrnH2_635	VrnH2_626	1
VrnH2_659	VrnH2_626	1
VrnH2_660	VrnH2_660	1
VrnH2_661	VrnH2_661	1
VrnH2_663	VrnH2_626	1
VrnH2_664	VrnH2_664	1
VrnH2_675	VrnH2_675	1
VrnH2_676	VrnH2_626	1
VrnH2_687	VrnH2_626	1
VrnH2_689	VrnH2_626	1
VrnH2_690	VrnH2_626	1
VrnH2_692	VrnH2_626	1
VrnH2_693	VrnH2_626	1
VrnH2_703	VrnH2_626	1
VrnH2_709-712	VrnH2_626	1
VrnH2_713	VrnH2_626	1
VrnH2_732	VrnH2_732	1
VrnH2_737	VrnH2_626	1
VrnH2_739	VrnH2_739	1
VrnH2_744	VrnH2_626	1
VrnH2_746-756	VrnH2_626	1
VrnH2_758	VrnH2_626	1
VrnH2_759	VrnH2_626	1
VrnH2_760	UG22211_604	1
VrnH2_769	VrnH2_769	1
TOC1_78	UG13006_700	1
TOC1_92	FT1P_226	1
TOC1_112	FT1P_226	1
TOC1_185	TOC1_185	1
TOC1_249	TOC1_249	1
TOC1_260	TOC1_260	1
TOC1_309	TOC1_309	1
TOC1_331	UG20519_626	1
TOC1_332	TOC1_332	1
TOC1_374	TOC1_374	1
TOC1_560	TOC1_712	1
TOC1_575	TOC1_575	1
TOC1_704	TOC1_704	1
TOC1_712	TOC1_712	1
UG20519_36	UG20519_36	1
UG20519_40	UG20519_36	1
UG20519_43	UG20519_36	1
UG20519_50	UG13006_1	1
UG20519_68	UG20519_68	1
UG20519_80	UG20519_80	1
UG20519_93-107	UG20519_417	1
UG20519_109-110	UG20519_417	1
UG20519_151	UG20519_36	1
UG20519_166	UG20519_166	1
UG20519_177	UG20519_36	1
UG20519_186	UG20519_186	1
UG20519_189	UG20519_189	1
UG20519_278	UG20519_36	1
UG20519_347	UG20519_36	1
UG20519_388	UG20519_388	1
UG20519_408	UG20519_408	1
UG20519_415	UG20519_36	1
UG20519_417	UG20519_417	1
UG20519_427	UG20519_427	1
UG20519_462	UG20519_36	1
UG20519_468	UG13006_120	1
UG20519_510	UG20519_510	1
UG20519_543	UG20519_543	1
UG20519_549	UG20519_549	1
UG20519_578-584	UG20519_36	1
UG20519_585-591	UG13006_349	1
UG20519_626	UG20519_626	1
UG20519_642	UG20519_36	1
UG20519_681	UG20519_36	1
UG20519_683	UG20519_408	0.966
UG20519_788	UG20519_408	1
UG20519_835	UG20519_80	1
UG20519_885	UG20519_408	1
UG20519_908	ppD-H1_451-453	1
FT1P_2	FT1P_2	1
FT1P_9	FT1C_1014	1
FT1P_18	UG13006_1	1
FT1P_25	UG13006_1	1
FT1P_39	FT1P_39	1
FT1P_142	FT1P_469	0.934
FT1P_177	FT1P_177	1
FT1P_226	FT1P_226	1
FT1P_267-271	UG22211_604	1
FT1P_283	FT1P_283	1
FT1P_288	FT1P_288	1
FT1P_376	FT1P_376	1
FT1P_445	FT1C_894	0.803
FT1P_452	FT1P_452	1
FT1P_469	FT1P_469	1
FT1P_510-513	FT1P_510-513	1
FT1P_568	FT1C_47	0.857
FT1P_612	FT1C_91	1
FT1P_620	FT1C_47	0.877
FT1C_5	FT1C_5	1
FT1C_47	FT1C_47	1
FT1C_81	FT1C_5	1
FT1C_91	FT1C_91	1
FT1C_99	FT1C_47	1
FT1C_140	FT1C_894	0.98
FT1C_151	FT1C_151	1
FT1C_213	FT1C_213	1
FT1C_288	FT1C_47	0.92
FT1C_370-373	FT1C_395	1
FT1C_395	FT1C_395	1
FT1C_397	FT1C_1014	1
FT1C_403	FT1C_395	1
FT1C_408	FT1C_395	1
FT1C_622	VrnH2_769	1
FT1C_790	FT1C_790	1
FT1C_821-824	FT1C_151	1
FT1C_826-843	FT1C_151	1
FT1C_894	FT1C_894	1
FT1C_966	FT1C_966	1
FT1C_978	FT1C_978	1
FT1C_1009	FT1C_1009	1
FT1C_1014	FT1C_1014	1
FT1C_1015	FT1C_1015	1
FT1C_1047	FT1C_1071-1074	1
FT1C_1060	FT1C_1060	1
FT1C_1063	UG22211_584	1
FT1C_1071-1074	FT1C_1071-1074	1
FT1C_1123	FT1C_1123	1
FT1C_1129	FT1C_1129	1
FT1C_1196	FT1P_283	1
FT1C_1199	FT1C_1071-1074	1
FT1C_1262	FT1C_1071-1074	1
FT1C_1289	FT1C_1071-1074	0.881
FT1C_1363-1364	VrnH2_769	1
FT1C_1365-1366	FT1C_1071-1074	0.881
FT1C_1367-1368	FT1C_1367-1368	1
FT1C_1369-1370	UG22211_584	1
FT1C_1371-1372	FT1C_1371-1372	1
FT1C_1477	FT1C_1477	1
CO1_60	CO1_60	1
CO1_115	CO1_115	1
CO1_187	CO1_187	1
CO1_196	CO1_196	1
CO1_227	CO1_227	1
CO1_294	CO1_294	1
CO1_331	CO1_115	1
CO1_396	VrnH2_660	1
CO1_407	CO1_407	1
CO1_489	CO1_489	1
CO1_542	CO1_542	1
CO1_551	CO1_551	1
CO1_555-556	CO1_555-556	1
CO1_596	CO1_596	1
CO1_624	CO1_624	1
ZTL_86	UG13006_343	1
ZTL_140	ZTL_140	1
ZTL_218	UG27456_548	1
ZTL_314	ZTL_314	1
ZTL_332	ZTL_473	1
ZTL_473	ZTL_473	1
ZTL_511	ZTL_511	1
ZTL_521	FLC_452	1
ZTL_529	ZTL_529	1
ZTL_562	ZTL_562	1
ZTL_581	FT1C_790	1
ZTL_638	ZTL_638	1
UG14513_2	UG14513_2	1
UG14513_5	UG14513_5	1
UG14513_27	UG14513_27	1
UG14513_55	UG14513_55	1
UG14513_62	FLC_452	1
UG14513_108	UG14513_236	1
UG14513_126	UG14513_5	0.88
UG14513_135	UG14513_135	1
UG14513_146	UG14513_146	1
UG14513_160	UG14513_160	1
UG14513_171	UG23391_539	1
UG14513_225-226	UG14513_5	0.88
UG14513_236	UG14513_236	1
UG14513_253-261	UG14513_253-261	1
UG14513_304	UG13006_422	1
UG14513_366	VrnH2_769	1
UG14513_411	UG14513_411	1
UG14513_447	UG14513_447	1
UG14513_483	UG14513_544	1
UG14513_521	UG14513_521	1
UG14513_544	UG14513_544	1
UG14513_549	UG14513_549	1
UG14513_608	UG14513_608	1
UG14513_610	UG14513_610	1
UG14513_660	UG14513_660	1
UG14513_738-739	UG14513_5	0.88

## Sheet: Table S7
Table S7 SNPs under strong selection that fixed in all the ten descendant populations
No.	SNP	s index	Mutation
1	VrnH2_701	0.610043	C/G(Int.)
2	UG32388_230	0.602487	C/G(Int.)
3	UG20519_374	0.577568	T/G(Int.)
4	FT1P_602	0.572494	A/G(5'UTR)
5	FT1P_526	0.571104	G/A(5'UTR)
6	FT1C_1306-1347	0.569097	TAGGTACGTATATCCCGGGTGTACGTACATGTGTGTAGCTCA(±)(Int.)
7	UG23391_771	0.566524	G/C(Int.)
8	CO1_390	0.551196	A/G(NSS:Val/Ile)
9	FT1C_897	0.54542	T/C(Int.)
10	FT1C_1356-1362	0.540777	TAGCTCA(±)(Int.)
11	FT5_280	0.540297	T/G(Int.)
12	UG22211_558	0.538353	C/T(Int.)
13	UG22211_791	0.538216	C/T(Int.)
14	UG23391_393	0.531717	T/C(Int.)
15	TOC1_291	0.530431	A/T(NSS:Ser/Cys)
16	FT1P_64	0.527196	A/G(5'UTR)
17	UG23391_46	0.527086	G/A（Int.)
18	UG14513_103	0.52565	A/T(Int.)
19	UG23391_664	0.521519	A/C（Int.)
20	FT1C_310	0.519785	G/A(5'UTR)
21	ppD-H1_177	0.518153	C/T(SS)
22	UG14513_102	0.517417	G/T(Int.)
23	ZTL_221	0.517203	C/T(SS)
24	UG20519_270	0.517177	C/T(Int.)
25	UG23683_195	0.516315	G/A(Int.)
26	UG22211_378	0.515112	T/A(Int.)
27	VrnH2_764	0.514998	A/T(Int.)
28	UG22211_659	0.514298	C/T(SS)
29	VrnH2_77-79	0.513919	CAC(±)(NSS:His/-)
30	UG27456_530	0.513411	G/A(SS)
31	ZTL_213	0.512649	C/A(SS)
32	UG23683_369	0.512618	G/A(SS)
33	UG22211_10	0.512338	A/G(Int.)
34	ZTL_503	0.511532	G/C(SS)
35	UG13006_139	0.507131	T/G(Int.)
36	VrnH2_321	0.503781	A/-(Int.)
37	VrnH2_44	0.5037	C/G(SS)
38	VrnH2_58	0.503244	C/T(SS)
39	UG20519_409	0.502811	G/A(Int.)
40	VrnH2_525-549	0.501863	TCGCACATACTATATACTTATTTCA(±)(Int.)
41	VrnH2_615	0.501574	G/A(Int.)
42	FT5_481	0.500156	T/C(Int.)
43	UG27456_78	0.496619	G/A(Int.)
44	UG13006_294	0.493298	C/T(Int.)
45	UG13006_187	0.490701	A/G(Int.)
46	FLC_417	0.488457	A/G(Int.)
47	FT1C_57	0.48734	G/T(5'UTR)
48	UG32388_650	0.484896	G/A(Int.)
49	UG32388_127	0.484567	T/A(SS)
50	UG11973_61	0.484175	C/T(Int.)
51	FT5_116	0.482687	G/A(NSS:Asp/Asn)
52	UG22211_438	0.482643	G/T(Int.)
53	UG22211_764	0.482626	G/A(Int.)
54	UG22211_621	0.482483	C/T(Int.)

## Sheet: Table S8
Table S8 Linkage disequilibrium with r2 higher than 0.8 among the 54 SNPs/Indels that fixed in the descendant populations based on the ancestral populations data
L1	L2	r2
UG22211_558	UG22211_791	1
UG22211_764	UG22211_438	1
UG23391_46	UG23391_664	1
UG23683_195	UG23683_369	1
UG27456_530	UG22211_659	1
UG13006_187	UG13006_294	1
VRN-H2_525-549	VRN-H2_44	1
VRN-H2_615	VRN-H2_44	1
FT1P_526	FT1P_602	1
FT1C_57	UG32388_650	1
ZTL_213	ZTL_221	1
UG14513_102	UG14513_103	1
VRN-H2_58	VRN-H2_44	1
